# Supplementary material for: The relationship between sarcopenic obesity and cognitive functionality among inpatients with stable schizophrenia
Source: PLoS One. 2025 Aug 18;20(8):e0330453. doi: 10.1371/journal.pone.0330453 (PMC12360547; doi:10.1371/journal.pone.0330453)
Supplement: S1 Data — (XLSX) [file pone.0330453.s001.xlsx]

## Sheet: Sheet1
Alanine Aminotransferase(U/L)	Aspartate Aminotransferase(U/L)	Uric acid(umol/L)	Triglyceride(mmol/L)	High-Density Lipoprotein Cholesterol(mmol/L)	PANSS profile-total scores	PANSS profile-positive symptoms scores	PANSS profile-negative symptoms scores	PANSS profile-general psychopathology scores	Chlorpromazine equivalent dose (mg/day)	Age at menarche(years)	Menopause 0=No 1=Yes	Age at menopause(years)	Fasting blood glucose (mmol/L)	Domiant hand 1=right 2=left	Left Handgrip strength-1(kg)	Left Handgrip strength-2(kg)	Left Handgrip strength-3(kg)	Right Handgrip strength-1(kg)	Right Handgrip strength-2(kg)	Right Handgrip strength-3(kg)	SMM	SMM/W	SMM/BMI	PBF (Percent Body Fat)	Antipsychotics（0=Typical，1=Atypical，2=Combined）	Number of chronic diseases	Height (cm)	Weight (kg)	BMI	Waist(cm)	Hospitalized time, months	Disease duration, years	Family history of mental disorder, 0=No 1=Yes	Number of siblings	Number of children	First episode,0=no 1=yes	Age(year)	Sex, 1=male 2=female	Marital status, 0=Married, 1=Unmarried/divorced/ widowed	Education, 0=Illiterate, 1=High school and below, 2=University and above	Hearing problems, 0=no 1=yes	Vision problems, 0=no 1=yes	Smoking history, 0=no 1=yes	Drinking history, 0=no 1=yes	Falls history, 0=no 1=yes	COVID-19 history, 0=no 1=yes	PHQ-9 score	GAD-7 score	MoCA Scores
#REF!	#REF!	317.2	1.95	1.18	59	15	16	28	400				4.77	1	31.6	34.4	30.2	29.8	33.9	24.7	27.5	0.367156	0.963565	33.7	1	0	162	74.9	28.5399	106	55	11	0	2	0	0	33	1	1	1	0	0	1	1	0	1	1	0	25
#REF!	#REF!	339.6	1.09	1.2	60	10	19	31	200				4.62	1	29.3	26.1	30.4	30.2	30	32.7	26.9	0.444628	1.2105	19	1	2	165	60.5	22.2222	90	86	17	0	4	0	0	53	1	1	1	0	0	1	1	0	1	0	1	18
#REF!	#REF!	422.7	0.89	1.21	60	19	15	26	150				4.18	1	28	26.6	27.3	23.2	25.1	22.2	24.8	0.409917	0.959576	24.6	1	1	153	60.5	25.8448	87	94	32	0	4	0	0	58	1	1	1	0	0	1	0	0	1	0	0	16
#REF!	#REF!	351.5	2.23	0.91	65	13	18	34	300				4.34	1	36.5	38	31.5	44.1	40.8	38.5	31.7	0.389914	1.12685	30.2	1	1	170	81.3	28.1315	100	14	5	0	6	0	0	34	1	1	1	0	0	1	1	0	1	4	7	20
#REF!	#REF!	309.8	2.57	1.23	44	13	8	23	800				5.88	1	36.8	34.8	34.1	43.4	41.5	43	36.1	0.357426	1.06974	36.1	1	0	173	101	33.7465	113	95	28	1	4	1	1	53	1	1	1	0	0	1	0	0	1	0	1	24
#REF!	#REF!	375.3	2.62	0.91	52	15	13	24	325				4.94	1	40.7	35.6	35	49.8	46.7	43	36.3	0.374613	1.21375	33.4	1	0	180	96.9	29.9074	108	71	22	0	0	0	0	36	1	1	1	0	0	0	0	0	0	0	3	26
#REF!	#REF!	374.6	1.34	1.01	71	18	18	35	300				4.28	1	28.3	27.4	27.2	32.1	32.1	29.4	25.8	0.476015	1.35955	12.7	1	0	169	54.2	18.9769	77	4	16	0	3	0	0	37	1	1	1	0	0	1	0	0	0	3	3	24
#REF!	#REF!	366.1	1.52	1.02	64	11	24	29	600				6.18	1	23	23	27.1	23.8	21.9	28.5	28.9	0.439878	1.15442	20.6	1	0	162	65.7	25.0343	95	114	40	0	0	1	0	67	1	1	1	0	0	1	0	0	1	2	1	17
#REF!	#REF!	534.7	2.01	1.06	66	27	10	29	320				6.29	1	33.5	33.7	33.8	43.2	38.1	39.9	26.1	0.373391	1.01656	31.5	0	2	165	69.9	25.6749	94.5	130	19	0	11	0	0	54	1	1	2	0	0	0	0	0	1	2	0	24
#REF!	#REF!	354.4	1.73	1.06	62	16	15	31	533				8.69	1	39.9	39.1	35.8	40.4	42.7	42.8	25.2	0.429302	1.11279	22.8	1	1	161	58.7	22.6457	86	93	18	0	3	0	0	50	1	1	0	0	0	1	0	0	0	3	1	13
#REF!	#REF!		0.77	0.84	67	11	29	27	217				4.66	1	22.6	22.8	21.4	27.2	25.6	23.5	23.2	0.425688	1.15894	21.1	1	0	165	54.5	20.0184	78	37	13	0	2	0	1	47	1	1	1	0	0	0	0	0	1	1	0	14
#REF!	#REF!	401.2	1.47	0.86	48	9	15	24	700				5.61	1	26.6	25.7	22.4	27.7	26.5	26.8	34.4	0.425743	1.34892	23.9	1	0	178	80.8	25.5018	106	118	38	0	2	1	1	57	1	0	1	0	0	1	0	0	0	8	3	22
#REF!	#REF!	298.3	1.25	1.53	54	15	12	27	600				5.11	1	35.6	34.5	28.8	39.3	35.6	34.1	30.3	0.385006	1.08664	31.2	1	0	168	78.7	27.8841	100	54	25	0	0	0	0	40	1	1	1	0	0	1	1	0	1	0	0	27
#REF!	#REF!	460.9	1.2	1.31	78	28	16	34	500				5.83	1	33	32.6	31.3	36.8	34.8	34.7	31.6	0.415243	1.24278	25	1	2	173	76.1	25.4268	94	10	10	0	5	1	0	51	1	1	1	1	1	0	0	0	1	2	5	22
#REF!	#REF!	382.2	2.54	0.83	53	7	16	30	900				6.22	2	44.6	36.5	33.6	41.9	35.6	35.5	26.7	0.361299	0.948193	34.8	1	0	162	73.9	28.1588	101	10	8	1	3	0	0	30	1	1	1	0	0	1	1	0	1	6	11	23
#REF!	#REF!	197.1	2.83	1.29	62	13	19	30	150				5.48	1	19.8	20.8	17.2	16.8	17.8	15.5	29	0.381579	1.01382	31.9	1	1	163	76	28.6048	103	20	22	1	5	1	0	58	1	1	1	0	0	1	1	0	0	2	2	16
#REF!	#REF!	578.9	1.69	1.06	70	9	26	35	400				4.28	1	17.1	11	18.7	14.9	14.2	22.4	24.2	0.307107	0.728334	44	1	0	154	78.8	33.2265	110	6	2	0	0	0	1	21	1	1	1	0	0	1	0	0	0	6	0	23
#REF!	#REF!	304.4	0.82	1.25	74	17	18	39	400				5.64	1	31.6	32.3	30	31.8	31.7	30.9	22.7	0.377704	0.966922	29.6	1	2	160	60.1	23.4766	80	19	20	0	7	2	0	45	1	1	1	0	0	1	1	0	1	4	2	27
#REF!	#REF!	360.7	1.08	1.25	44	8	11	25	250				5.26	1	39	36.3	36.4	41.9	45.4	42.5	31.4	0.406736	1.2599	26	1	0	176	77.2	24.9225	104	2.5	22	0	3	1	0	47	1	0	2	0	1	1	1	0	1	2	0	24
#REF!	#REF!	439.7	0.91	1.46	54	14	14	26	400				4.78	1	27.7	21.8	26.2	20.9	22.3	26.4	23.4	0.351351	0.866046	36	1	0	157	66.6	27.0194	97	87	18	0	2	1	0	46	1	0	1	0	0	0	0	0	1	0	0	28
#REF!	#REF!	258.4	1.39	1.1	50	11	13	26	100				5.44	1	12.2	14.2	14	10.5	10.3	11.8	27.1	0.383853	1.03241	29.8	1	3	164	70.6	26.2493	97	6	34	0	4	1	0	56	1	0	1	0	0	1	1	0	1	8	4	15
#REF!	#REF!	332.2	0.53	1.59	83	34	13	36	525				4.62	1	46.1	38.4	39.9	44.2	43.7	44.9	31.1	0.479199	1.41766	14.1	1	0	172	64.9	21.9375	83	81	13	0	4	0	0	47	1	1	1	0	0	1	1	0	1	0	8	26
#REF!	#REF!	245.4	1.43	0.75	69	14	24	31	300				3.95	1	29.3	30.7	27.6	27.5	29.4	27.3	22	0.440882	1.27415	17.6	1	0	170	49.9	17.2664	75	14	20	0	3	1	0	49	1	1	1	1	1	1	0	0	0	1	1	21
#REF!	#REF!	342.3	1.16	0.87	76	13	26	37	100				5.12	1	20.2	17.9	18.2	26.9	20.9	18	25.1	0.392801	0.993041	28.7	1	0	159	63.9	25.2759	90	8	3	0	5	2	0	62	1	0	1	1	0	1	1	0	0	2	0	13
#REF!	#REF!	384.1	1.36	0.79	76	22	19	35	300				4.09	1	30.1	30.4	27.4	27.1	26.4	25	24.6	0.459813	1.23671	15.6	1	0	164	53.5	19.8914	81	53	12	0	4	0	0	48	1	1	1	0	0	1	1	0	1	8	10	15
#REF!	#REF!	374.8	1.32	1.15	103	17	37	49	500				4.96	1	12.1	6.8	10	14.4	5.4	11.7	19.9	0.391732	0.97792	25.8	1	0	158	50.8	20.3493	79	13	33	0	2	0	0	58	1	1	1	0	0	0	1	0	1	3	9	7
#REF!	#REF!	584.7	1.32	1.2	39	7	11	21	300				4.71	2	41	35.2	41.1	40.4	29.2	32.7	27.7	0.407353	1.13607	26.3	1	0	167	68	24.3824	90	19	14	0	4	0	0	46	1	1	1	0	0	0	0	0	1	2	0	26
#REF!	#REF!	403.8	1.87	1.11	34	7	8	19	300				4.02	1	35	35.5	33.5	37.8	42.1	40.9	31.2	0.448921	1.31269	19.8	1	0	171	69.5	23.768	88	46	11	0	2	0	0	31	1	1	1	0	0	0	0	0	0	0	0	27
#REF!	#REF!	377.3	5.21	0.94	49	10	11	28	1200				4.79	1	32.2	34.3	35.1	39.7	43.9	40.3	31.7	0.429539	1.24137	22.3	1	0	170	73.8	25.5363	92	7	9	0	2	0	0	28	1	1	1	0	0	1	0	0	0	3	1	24
#REF!	#REF!	421.6	2.6	0.96	42	7	12	23	600				5.45	1	29.6	28.3	27.8	31.5	26.9	28.8	27.3	0.386686	1.09138	29.9	1	0	168	70.6	25.0142	100	18	14	0	3	3	0	42	1	0	1	0	1	1	1	0	0	4	0	15
#REF!	#REF!	213.6	1.84	1.13	51	7	14	30	1200				4.85	1	36.3	31	27.6	38	31.8	28.6	23.4	0.343612	0.901776	36.7	1	0	162	68.1	25.9488	96	103	19	1	2	2	0	47	1	0	1	0	1	1	1	0	1	2	0	21
#REF!	#REF!	355.6	0.9	1.17	64	12	23	29	125				4.66	1	34.3	31.6	31.2	42.2	32.6	36.4	30.4	0.407507	1.12293	26.4	1	2	166	74.6	27.0721	97	86	23	0	3	0	0	47	1	1	1	0	0	0	0	0		0	0	21
#REF!	#REF!	423.9	2.2	1.1	68	10	26	32	250				5.28	1	16.4	15.7	14.1	13.8	15.6	15	24	0.382775	1.1324	28.7	1	0	172	62.7	21.1939	87	47	30	0	2	0	0	51	1	1	1	0	0	1	1	0	0	2	0	4
#REF!	#REF!	413.1	1.66	0.96	86	18	26	42	250				5.86	1	29.5	23.9	24.5	30	25.9	25	25.2	0.414474	1.10122	24.7	1	0	163	60.8	22.8838	92	99	24	0	2	1	0	55	1	1	1	0	0	0	0	0		3	3	21
#REF!	#REF!	443.8	4.17	0.94	55	14	7	34	475				4.83	1	32.3	32.5	33.2	41.7	36.3	37.6	28	0.403458	1.16599	27.4	1	0	170	69.4	24.0138	85	101	14	0	2	1	0	34	1	1	1	0	1	1	0	0	0	7	1	24
#REF!	#REF!	378.4	0.75	2.03	67	9	25	33	1050				4.7	1	24.5	14.3	23.2	17	18.3	20.9	28	0.385675	1.18113	29.8	1	0	175	72.6	23.7061	98	38	31	0	2	1	0	48	1	1	1	0	0	0	0	0	0	0	0	8
#REF!	#REF!	228.8	2.08	0.87	58	15	16	27	300				5.66	1	40.2	35.7	34.5	42.5	38.8	35	30	0.347625	1.01649	37.4	1	0	171	86.3	29.5134	102	67	7	0	2	0	0	21	1	1	1	0	0	0	0	0	0	7	3	21
#REF!	#REF!	292.6	0.64	1.83	70	19	15	36	350				5.58	1	29.4	22.3	16.4	29.2	24	26.4	24.8	0.466165	1.31571	13.5	1	0	168	53.2	18.8492	73	4	31	0	2	0	0	59	1	1	2	1	0	1	0	0	0	8	1	27
#REF!	#REF!	402.6	1.75	1.04	47	9	17	21	450				5.75	1	33.4	21.7	30.4	39.4	33.9	35	25.8	0.4	1.07584	27.2	1	0	164	64.5	23.9813	93	74	14	0	0	0	0	34	1	1	1	0	0	1	1	0	0	1	0	14
#REF!	#REF!	315.7	0.76	2.55	50	17	8	25	1000				4.25	2	42.9	39.2	33.6	34.1	31	34.2	26.2	0.451724	1.27495	19.4	1	0	168	58	20.5499	78	48	9	0	4	0	0	25	1	1	1	0	0	0	0	0	0	1	1	23
#REF!	#REF!	402.7	1.01	1.78	84	21	26	37	1400				4.84	1	30.8	22.5	27.7	23.9	21.8	24.3	27.8	0.455738	1.41169	16.9	1	0	176	61	19.6927	79	3	14	0	0	1	0	34	1	1	2	0	1	1	1	0	0	10	6	17
#REF!	#REF!	267.3	0.57	2.03	63	15	17	31	275	14	1	47	4.97	1	14.8	14.7	16.2	11.4	13.1	12	17.6	0.422062	0.94964	17.6	1	2	150	41.7	18.5333	77	2	30	0	8	1	0	67	2	1	1	0	0	0	0	0	0	3	2	21
#REF!	#REF!	352	1.28	1.29	51	11	11	29	333	12	0		4.64	1	16.5	14.8	16.1	21.8	21.4	20.9	23	0.351145	0.967615	34.4	1	0	166	65.5	23.7698	75	6	9	0	1	0	0	24	2	1	2	0	0	0	0	0	0	3	6	27
#REF!	#REF!	265.4	2.69	1.01	57	12	17	28	325	13	1	42	4.79	1	20.7	22.2	22.9	22.1	22	24.8	20	0.340716	0.787189	35.6	1	0	152	58.7	25.4069	87	3	10	0	7	2	0	53	2	0	1	0	0	0	0	0	0	4	0	15
#REF!	#REF!	293.3	1.52	1.11	85	23	19	43	200	13	0		5.49	1	18.9	19.1	18.2	23.2	24	23.6	18.7	0.399573	1.03573	24.8	1	0	161	46.8	18.0549	71	25	5	1	4	0	0	23	2	1	1	0	0	0	0	0	0	9	7	25
#REF!	#REF!	255.2	0.93	1.34	59	12	15	32	600	14	0		4.29	1	17.5	19.1	19.2	19.1	18.1	20.3	17.2	0.348178	0.793881	33.7	1	0	151	49.4	21.6657	78	2	10	0	6	2	0	46	2	1	1	0	0	0	0	0	0	0	5	17
#REF!	#REF!	431.7	0.71	1.28	41	9	11	21	800	14	0		4.72	1	15.2	23.3	19.7	21.7	25.3	25.2	24	0.381558	1.02624	30	2	0	164	62.9	23.3864	80	4	6	1	2	0	0	26	2	1	1	0	0	0	0	0	0	2	1	29
#REF!	#REF!	382.9	2.52	0.92	74	15	24	35	125	14	1	47	1.66	1	24.9	21.83	18.9	21.4	19.6	23	28.3	0.320498	0.915375	41.2	1	0	169	88.3	30.9163	112	66	18	0	6	1	0	54	2	1	1	0	0	0	0	0	0	2	0	7
#REF!	#REF!	283.7	1.55	1.2	64	16	18	30	425	14	0		5.36	1	19.6	19.1	19.1	19	21.1	20	23.6	0.284337	0.700863	47	1	0	157	83	33.6728	104	31	5	0	3	2	0	50	2	0	1	0	0	0	0	0	0	2	5	11
#REF!	#REF!	328.2	1.7	1.29	52	14	13	25	600	14	1	49	8.01	1	21.8	20.5	20.4	21.7	24.1	24.7	27.5	0.357607	1.12035	33.3	1	0	177	76.9	24.5459	96	72	11	0	3	1	0	54	2	0	1	0	0	0	0	0	0	0	0	23
#REF!	#REF!	417.7	1.14	1.44	76	21	21	34	850	14	1	50	5.41	1	8.8	8	9.9	8.6	9.5	8.8	19.1	0.327055	0.765603	38.3	1	0	153	58.4	24.9477	96	76	35	1	4	1	0	56	2	1	1	0	0	0	0	0	0	2	3	10
#REF!	#REF!	416.8	4.6	0.83	68	19	19	30	500	14	1	52	5.24	1	18.2	19.9	20	24.5	25.3	25.5	22.5	0.367047	0.951423	32.2	1	0	161	61.3	23.6488	85	94	38	0	2	0	0	58	2	1	1	0	0	0	0	0	0	2	2	18
#REF!	#REF!	259.5	1.26	1.86	56	11	16	29	300	14	0		6.54	1	17.1	12.9	9.7	15.9	14.4	15.6	22.9	0.397569	1.16253	25.7	1	0	171	57.6	19.6984	83	72	9	1	1	1	0	45	2	1	2	0	0	0	0	0	0	6	2	22
#REF!	#REF!	283.1	1.6	1.32	57	13	17	27	550	14	0		5.64	1	20.5	21	20	15.7	16.9	16.4	25.1	0.306846	0.795375	43.8	2	0	161	81.8	31.5574	105	124	24	0	1	0	0	36	2	1	1	0	0	0	0	0	0	5	4	24
#REF!	#REF!	256.1	1.68	0.89	58	15	14	29	300	14	0		4.86	1	9	14.8	13.5	12.5	15.9	11.6	22	0.327869	0.757508	38.9	1	0	152	67.1	29.0426	98	8	4	0	3	1	0	44	2	1	1	0	0	0	0	0	0	6	7	20
#REF!	#REF!	247.8	0.88	1.47	65	14	19	32	800	14	1	47	5.14	1	12.4	14.4	14.1	15.9	16.2	13.1	20.5	0.333333	0.7803	37.5	1	0	153	61.5	26.2719	95	65	22	0	3	2	0	48	2	0	0	0	0	0	0	0	0	3	0	6
#REF!	#REF!	220.6	0.96	1.25	56	11	19	26	675	14	0		4.42	1	24.9	22.4	20.6	24	20	20.3	23.8	0.370717	0.997079	32.1	1	0	164	64.2	23.8697	80	12	5	0	1	2	0	28	2	0	1	0	0	0	0	0	0	6	0	23
#REF!	#REF!	331	1.28	1.71	57	11	17	29	325	14	1	51	5.87	1	16.4	23.4	22.4	24	27.3	24	19.5	0.384615	0.924038	27.8	1	0	155	50.7	21.103	76	61	29	0	2	0	0	52	2	1	1	0	0	0	0	0	0	4	2	16
#REF!	#REF!	237	0.58	1.32	74	16	20	38	300	14	1	48	4.85	1	12	14.4	10.1	12.5	10.8	14.4	23.1	0.348416	0.847906	35.7	1	0	156	66.3	27.2436	98	8	21	0	1	2	0	48	2	1	1	0	0	0	0	0	0	3	0	7
#REF!	#REF!	335.4	1.66	1.06	75	26	17	32	550	15	1	58	7.09	1	25.4	17.2	28.4	18.8	16.4	26.8	24	0.324324	0.789276	40.6	1	1	156	74	30.4076	107	54	35	0	3	1	0	58	2	0	1	0	0	0	0	0	1	0	0	19
#REF!	#REF!	311.3	2.12	0.94	88	19	27	42	250	14	0		5.27	1	6.5	9.7	11.7	8.4	11.2	15.3	24.2	0.334254	0.86642	37.7	1	0	161	72.4	27.931	99	4	13	0	4	0	0	35	2	1	1	0	0	0	0	0	1	2	0	11
#REF!	#REF!	252.7	0.88	1.63	55	8	17	30	200	14	1	49	5.74	1	24.8	10.2	15.9	12.5	17.8	19.2	22	0.379965	0.809934	30	1	0	146	57.9	27.1627	87	6	10	0	4	2	0	51	2	1	1	0	0	0	0	1	0	0	3	13
#REF!	#REF!	250.3	1.92	1.24	63	7	29	27	200	14	0		5.76	1	7	8.5	7.5	8.3	8.4	8.3	20.8	0.288889	0.632782	46.6	1	3	148	72	32.8707	103.5	39	22	0	5	2	0	41	2	1	1	0	0	0	0	0	1	3	0	11
#REF!	#REF!	223.9	0.84	1.13	49	7	17	25	75	14	1	50	4.83	1	9.4	10.2	9.7	11.8	8.8	9.2	16.3	0.339583	0.753909	34.4	1	0	149	48	21.6206	75	22	10	1	5	2	0	57	2	1	0	0	0	0	0	0	1	1	4	4
#REF!	#REF!	340.1	2.69	0.99	62	14	18	30	300	12	1	46	5.48	1	14.1	14.5	14.4	19.3	18.9	19.3	21.5	0.322339	0.835534	40.1	1	0	161	66.7	25.732	93	12	17	1	0	0	0	46	2	1	2	0	1	1	0	0	1	4	3	24
#REF!	#REF!	278.8	0.93	1.26	124	26	38	60	750	13	0		4.69	1	13.4	9.2	-	12.1	11.5	-	20.9	0.390654	0.975229	26.8	2	0	158	53.5	21.4309	78	14	14	0	2	0	0	24	2	1	1	0	1	1	0	1	0	6	5	4
#REF!	#REF!	193.7	2.54	1.32	67	8	26	33	425	14	1	50	7.92	1	20	24.6	23.2	27.6	27.2	27.4	21.4	0.333333	0.821633	37.1	1	1	157	64.2	26.0457	99.5	105	38	1	6	0	0	58	2	1	1	0	0	0	0	0	1	1	3	14
#REF!	#REF!	319	1.05	1.86	77	11	25	41	100	14	1	52	5.89	1	7	7.1	5.9	6.3	5.6	7.2	19.9	0.315873	0.739427	40.4	1	1	153	63	26.9127	99.5	8	29	1	6	3	0	61	2	1	0	0	0	0	0	0	1	3	3	6
#REF!	#REF!	512.3	3.32	0.96	53	7	20	26	225	18	1	47	6.79	1	31.4	34.4	34.6	39.2	40.2	41.6	20.5	0.310136	0.854611	41.3	0	2	166	66.1	23.9875	91	102	19	1	0	0	0	55	2	1	1	0	0	0	0	0	1	4	2	9
#REF!	#REF!	302.1	2.41	0.92	64	14	24	26	67	15	0		5.59	1	30.2	19.4	34.4	25	28.8	28.2	23.8	0.317333	0.704512	41.7	1	2	149	75	33.7823	103.5	28	8	0	7	0	0	51	2	0	0	0	0	0	0	0	1	0	0	13
#REF!	#REF!	433.4	1.51	1.2	69	7	23	39	150	15	1	50	5.24	1	5.5	5.5	5.2	5.5	6	6.4	17.9	0.305461	0.615931	41.1	1	3	142	58.6	29.0617	96	7	14	0	3	4	0	68	2	0	0	0	0	0	0	1	1	7	3	4
#REF!	#REF!	328.3	1.88	0.9	76	7	33	36	125	12	1	45	6.6	1	7.5	6.4	5.7	6.7	8.5	6	22.6	0.337313	0.863522	37.4	1	2	160	67	26.1719	95.5	40	20	0	7	4	0	50	2	0	1	1	0	0	0	0	1	3	2	7
#REF!	#REF!	329.5	2.71	1.34	83	18	29	36	125	17	1	47	4.79	1	10.1	13.4	15.1	13.7	16.8	13.2	18.2	0.302829	0.708892	42.3	1	0	153	60.1	25.6739	88.5	43	39	0	5	2	0	58	2	1	1	0	0	0	0	0	0	13	3	18
#REF!	#REF!	299.3	1.03	1.52	72	12	31	29	225	13	1	42	5.76	1	16.4	13.6	16.8	12.8	17	14.6	18.3	0.357422	0.836689	32	1	0	153	51.2	21.8719	81.5	25	19	0	2	4	0	44	2	1	1	0	0	0	0	0	1	4	1	11
#REF!	#REF!	314	1.01	1.54	52	7	22	23	375	15	0		5.1	1	7.4	9	8.7	2.8	7.2	7.5	17.1	0.368534	0.840295	29.9	1	2	151	46.4	20.35	72	20	9	1	3	2	0	31	2	0	1	0	1	0	0	0	1	0	0	19
#REF!	#REF!	472.6	1.98	1.27	86	25	24	37	100	14	1	49	9.39	1	7.1	11.9	10.8	7.2	10.2	11.3	17.4	0.318099	0.68738	38.6	1	3	147	54.7	25.3135	84.5	20	26	0	4	2	0	67	2	1	1	0	0	0	1	0	1	1	2	8
#REF!	#REF!	310.2	0.8	1.45	103	24	31	48	125	15	1	51	4.91	1	6.4	7.9	6.9	8.7	7.1	6.4	26.3	0.439799	1.24129	18.8	1	1	168	59.8	21.1876	89.6	12	41	0	3	1	0	59	2	0	1	0	0	0	0	0	1	4	2	5
#REF!	#REF!	286.6	1.01	1.95	45	7	15	23	100	14	1	40	5.49	1	33.6	33	30.2	31.8	26	31.8	22	0.337423	0.863804	37.3	1	0	160	65.2	25.4688	83.4	74	22	0	6	1	0	59	2	1	1	1	1	0	0	0	1	0	1	20
#REF!	#REF!	418.8	1.93	1.17	55	7	20	28	625	14	1	50	5.7	1	19.5	14.3	16.7	21.8	20.5	22	25.4	0.304556	0.731697	44.7	2	1	155	83.4	34.7138	116	5	19	0	8	2	0	58	2	0	1	0	0	0	0	0	1	0	0	6
#REF!	#REF!	231.8	0.71	1.27	90	25	27	38	1375	15	0		4.82	1	16.2	15.6	17.5	16.4	16	18.5	19.6	0.314607	0.785384	40.1	1	0	158	62.3	24.9559	92.5	8	7	1	3	1	0	40	2	1	0	0	0	0	0	0	0	2	2	20
#REF!	#REF!	242.6	1.34	1.36	87	28	18	41	200	15	1	57	8.06	1	9.5	6.9	7.2	10.7	9	10.1	22.8	0.37013	1.05713	29.7	1	5	169	61.6	21.5679	81.5	33	33	1	4	1	0	59	2	1	1	0	1	0	0	0	1	10	4	20
#REF!	#REF!	208.2	2.84	1.06	57	8	21	28	500	12	1	57	10.18	1	18.2	13.6	18	16.6	20.6	20.6	19.9	0.328926	0.857912	37.6	1	3	161.5	60.5	23.1959	95.5	6	44	0	3	1	0	60	2	1	1	0	0	0	0	0	1	1	0	15
#REF!	#REF!	429.8	2.48	1.09	87	8	38	41	200	14	1	47	5.05	1	6.3	7	5.9	6.2	6.2	6.4	21.5	0.346774	0.898873	35.9	1	2	161	62	23.9188	95	8	30	0	6	2	0	50	2	0	1	0	1	0	0	0	1	3	0	4
#REF!	#REF!	270.3	0.99	1.55	51	18	8	25	325	14	1	50	5.74	1	12.1	12.2	12.4	15.4	16	18.9	16.6	0.372197	0.859925	28	1	0	152	44.6	19.304	72.5	44	14	0	4	1	0	60	2	1	1	0	0	0	0	0	1	1	2	22
#REF!	#REF!	411.1	2.22	1.61	42	7	15	20	425	14	1	51	5.53	1	24.3	19.8	22.4	28.4	23	24.4	24.5	0.316947	0.761465	41.8	1	1	155	77.3	32.1748	105.5	24	26	0	4	1	0	51	2	0	1	0	0	0	0	0	1	0	0	17
#REF!	#REF!	488	3.23	1.5	71	23	16	32	550	14	0		7.96	1	10.3	10.1	8.5	10.1	11.7	14.5	23.3	0.340146	0.971491	36.6	1	2	169	68.5	23.9838	98	137	33	1	2	0	0	54	2	1	2	0	1	0	0	0	1	0	1	21
#REF!	#REF!	253.6	1.56	1.17	70	7	28	35	325	14	0		4.75	1	16.4	187.6	16	18.6	21.1	20.9	23	0.329986	0.813382	39.3	1	2	157	69.7	28.277	99.5	160	14	0	0	0	1	38	2	0	1	0	0	0	0	0	1	4	3	12
#REF!	#REF!	420.3	1.99	1.77	60	19	13	28	600	16	1	38	5.27	1	14.8	16.13	17.2	19.3	18.7	16	19.1	0.352399	0.814182	33	1	2	152	54.2	23.4591	80.7	21	14	0	6	1	0	69	2	1	1	0	1	0	0	0	1	1	0	17
#REF!	#REF!	300.1	1.25	1.43	59	7	24	28	425	15	1	51	5.41	1	38.2	34.2	26	40.6	32	36.8	19.4	0.322259	0.814703	38.7	1	0	159	60.2	23.8123	84	63	33	1	2	1	0	53	2	1	1	0	0	0	0	0	1	2	3	19
#REF!	#REF!	244.8	1.47	1.56	66	13	25	28	725	12	1	49	6	1	13.2	10.1	12.2	13.9	13.1	14.6	24	0.317041	0.832042	41.1	1	1	162	75.7	28.8447	97	41	38	1	3	0	0	53	2	1	1	0	0	0	0	0	1	0	1	8
#REF!	#REF!	274.4	1.88	1.26	61	9	21	31	200	14	1	48	4.88	1	8	8.9	8.2	4.3	5.4	5.4	21.3	0.289402	0.704289	45.6	1	2	156	73.6	30.2433	103	37	9	0	7	0	0	59	2	1	1	0	0	0	0	0	1	1	2	14
#REF!	#REF!	309.1	1.4	1.06	80	21	26	33	200	16	0		6.45	1	11.7	9.7	8.4	8.6	8.8	12	22.8	0.262673	0.672442	51.1	1	2	160	86.8	33.9062	121.5	38	22	0	3	0	0	52	2	1	1	0	1	0	0	1	1	6	7	8
#REF!	#REF!	233.1	0.8	1.41	33	7	7	19	400	14	1	50	8.21	1	18.4	21.7	22.7	18.4	19.5	21.5	20.9	0.364747	0.820681	32.6	1	2	150	57.3	25.4667	91	6	45	0	4	1	0	62	2	0	1	0	0	0	0	0	0	1	0	18
#REF!	#REF!	472.8	2.55	1	60	9	25	26	700	12	0		5.97	1	18.3	16.1	14.9	18	15.8	18.9	24.1	0.350801	1.01381	35.7	1	0	170	68.7	23.7716	92.5	12	4	1	2	0	0	23	2	1	2	0	0	0	0	0	1	1	0	21
#REF!	#REF!	462.7	2.16	1.04	81	15	27	39	600	14	0		5.51	1	8.9	7	8.2	6.2	8	7.8	21	0.3177	0.686519	41.5	2	0	147	66.1	30.5891	92.5	60	22	0	0	0	0	36	2	1	1	0	0	0	0	0	1	8	3	14
#REF!	#REF!	372	0.92	1.89	82	14	30	38	250	14	1	48	5.93	1	17.8	23.4	21.8	17.2	13.6	15.6	20.6	0.3766	0.964095	28.8	1	3	160	54.7	21.3672	81.5	31	34	0	4	2	0	59	2	1	1	0	0	0	0	1	1	5	2	9
#REF!	#REF!	303.2	1.59	1.5	40	7	14	19	300	14	1	50	5.33	1	21	19.1	21.5	24.5	23.9	22.7	21.8	0.360331	0.899529	33	1	1	158	60.5	24.2349	92.5	408	44	1	3	0	0	69	2	1	2	0	0	0	0	0	1	0	0	20
#REF!	#REF!	388.7	1.29	1.17	53	11	19	23	600	12	0		5.06	1	18	17.6	17.3	21.4	15.8	17.8	26.4	0.316547	0.830745	42.7	2	0	162	83.4	31.7787	104	46	25	0	1	0	0	39	2	1	2	0	0	0	0	0	1	3	0	22
#REF!	#REF!	385.7	0.86	1.78	50	7	17	26	1125	13	1	50	4.86	2	16.6	22.2	20.2	12.1	13.8	17.7	22.4	0.394366	0.972073	27.6	1	3	157	56.8	23.0435	81	11	27	1	2	1	0	52	2	1	2	0	1	0	0	0	0	4	2	21
#REF!	#REF!	587.4	4.36	0.94	64	9	27	28	925	14	0		8.06	1	20.1	18	16.6	20.4	17.9	15.8	29	0.333333	0.986133	39.7	2	0	172	87	29.4078	107.5	66	5	1	0	2	0	23	2	1	1	0	0	0	0	0	0	0	0	16
#REF!	#REF!	333.1	1.27	1.3	49	9	15	25	300	16	1	52	6.91	1	7.8	7.4	8.2	7.2	8.2	9.9	24.1	0.327891	0.818547	38.5	1	4	158	73.5	29.4424	106	60	33	0	4	1	0	56	2	1	2	0	1	0	0	0	1	7	0	27
#REF!	#REF!	372.8	1.23	1.08	37	7	7	23	375	14	0		4.45	1	20.9	16.4	18	23.1	17.4	21	25.6	0.339973	0.838001	37.7	2	0	157	75.3	30.5489	95.5	77	8	0	7	1	0	33	2	1	1	0	1	1	0	0	1	2	3	26
#REF!	#REF!	284.6	0.78	1.1	38	7	10	21	600				4.78	1	14.7	23.4	19.4	23.6	22.5	26.3	24.5	0.432862	1.25097	20.4	2	0	170	56.6	19.5848	75	25	15	1	2	0	0	34	1	1	1	0	0	0	0	0	1	3	0	8
#REF!	#REF!	392.5	3.33	0.87	37	7	8	22	725				5.54	1	19.4	21.2	25.2	19.5	20.9	19.2	23.6	0.320652	0.760459	41.4	1	0	154	73.6	31.0339	97	10	26	0	3	4	0	58	1	0	1	0	0	1	1	0	1	6	0	16
#REF!	#REF!	349.8	1.7	1.09	40	8	11	21	125				13.77	1	20.7	15.1	19.5	20.9	16.9	21.8	26.8	0.451939	1.3061	17.4	1	1	170	59.3	20.519	76	6	10	0	2	0	0	32	1	1	1	0	0	1	0	0	0	3	0	26
#REF!	#REF!	350.5	1.07	1.04	45	7	13	25	300				4.45	1	15.9	12.3	13.4	14.2	13.8	14.4	26.1	0.450777	1.44434	17.4	1	0	179	57.9	18.0706	74	9	9	0	3	0	0	36	1	1	1	0	0	0	1	0	0	9	6	21
#REF!	#REF!	343.3	1.03	1.19	37	7	9	21	200				4.6	1	31.6	27.6	27.6	22.2	19.6	23.5	22	0.392857	0.956057	26.9	1	0	156	56	23.0112	82	73	25	0	9	2	0	51	1	1	1	0	0	1	1	0	1	6	0	18
#REF!	#REF!	353.1	0.73	1.17	53	7	21	25	275				4.46	1	25.7	25.3	28.6	28.7	28.4	30.6	22.9	0.331884	0.807673	38.4	1	1	156	69	28.3531	88	84	27	1	3	1	0	54	1	0	1	0	0	0	0	0	1	3	2	11
#REF!	#REF!	492.1	2.19	1.09	47	10	11	26	300				5.46	1	27.8	26.7	26.5	32.1	29.6	28.1	24.2	0.397373	1.03003	28	1	0	161	60.9	23.4945	90	8	24	0	3	0	0	44	1	1	1	0	0	1	1	0	0	12	5	24
#REF!	#REF!	326.9	1.75	0.82	33	7	7	19	350				4.98	1	30.3	35.3	30.6	32.4	34.4	35.9	26.8	0.429487	1.25586	21.9	1	0	171	62.4	21.3399	83	77	23	0	4	1	0	49	1	1	1	0	0	1	1	0	1	8	1	17
#REF!	#REF!	165	7.34	0.48	45	7	16	22	550				7.8	1	24.9	25.4	27.6	31.6	31.2	32.7	27.6	0.410104	1.07628	26.7	1	1	162	67.3	25.644	64	61	25	1	3	0	0	53	1	1	2	0	0	1	0	0	1	2	1	22
#REF!	#REF!	400.1	0.86	1.1	51	16	10	25	300				5.29	1	35	33.2	31.8	39.9	35.8	35.8	24.4	0.36858	0.943565	32.2	1	0	160	66.2	25.8594	63	45	17	1	3	0	0	48	1	1	1	0	0	1	0	0	0	0	0	29
#REF!	#REF!	313.3	1.86	0.96	50	12	15	23	675				5.62	1	20.3	23.4	23.2	24.6	26.2	25.5	22.6	0.392361	0.97949	27.2	1	0	158	57.6	23.0732	82	68	23	0	5	0	0	57	1	1	1	0	0	0	0	0	0	0	0	12
#REF!	#REF!	294.5	1.08	1.1	52	13	16	23	325				4.61	1	24	25.2	20.3	31.9	26.7	26.4	22.6	0.350388	0.809536	36.1	1	0	152	64.5	27.9172	86	40	11	0	2	0	0	54	1	1	0	0	0	0	0	0	0	0	0	12
#REF!	#REF!	401.2	1.16	1.22	52	12	16	24	300				5.28	1	29.8	24.1	24.8	31.3	23.7	29.4	24.7	0.368657	0.920315	32.7	1	0	158	67	26.8386	93	44	17	1	2	0	0	49	1	1	1	0	0	0	0	0	0	0	0	30
#REF!	#REF!	366.2	3.62	1.2	46	15	10	21	250				4.23	1	15.2	15.8	16.1	13.9	17.1	14.6	22.4	0.335329	0.795267	37.6	1	1	154	66.8	28.1666	98.5	35	23	0	3	1	0	59	1	1	1	0	0	1	0	0	0	1	1	29
#REF!	#REF!	306.3	0.58	1.23	41	12	8	21	650				5.14	1	36	35.8	35.7	35.8	35.4	33.9	26	0.469314	1.24692	14.4	1	1	163	55.4	20.8514	85	124	33	0	4	1	0	55	1	1	1	0	0	1	0	0	0	1	1	29
#REF!	#REF!	290.8	1.3	1.23	48	10	15	23	575				4.99	1	15.2	10.6	14.2	15.2	13.6	18.1	24.4	0.380655	1.02381	30.2	1	0	164	64.1	23.8325	85.5	90	27	0	3	0	0	50	1	1	1	0	0	1	0	0	0	0	0	27
#REF!	#REF!	388.2	0.52	1.65	60	10	17	23	200				4.74	1	18.1	21.2	20.5	21.5	17.1	18.5	21.6	0.375652	0.985862	28.5	1	1	162	57.5	21.9098	78	132	32	0	3	0	0	65	1	1	1	0	0	0	0	0	0	0	0	27
#REF!	#REF!	240.1	0.47	2.03	41	11	7	23	300				5.62	1	32.9	31.5	32.6	27.6	29.7	28.2	24.3	0.40099	1.05236	27	1	0	162	60.6	23.091	81	21	27	0	3	1	0	53	1	1	2	0	0	1	0	0	0	2	4	30
#REF!	#REF!	376.2	2.15	0.97	66	18	20	28	1000				5.413	1	29	28.2	27.7	19.1	13.6	15.6	25.1	0.431271	1.17414	22.1	1	0	165	58.2	21.3774	86	151	29	0	2	0	0	51	1	1	2	0	0	0	0	0	0	2	0	26
#REF!	#REF!	234.6	0.53	1.01	67	11	23	33	475				4.34	1	15	16.1	14.9	14.8	13.5	14.8	18.7	0.40919	1.08718	22.9	2	0	163	45.7	17.2005	67	9	23	1	5	0	0	41	1	1	1	0	0	1	1	0	0	6	3	17
#REF!	#REF!	410.8	2.08	0.76	68	16	20	32	350				5.42	1	20.7	22.3	15.4	23.2	16.5	17.8	27.8	0.446945	1.2316	19.3	1	0	166	62.2	22.5722	74	20	15	1	2	0	0	33	1	1	1	0	0	1	1	0	0	3	1	27
#REF!	#REF!	333.4	1.21	0.65	56	11	17	28	200				4.43	1	24.5	23.5	23.7	29.4	27.6	27.7	30.6	0.415197	1.34524	24.5	1	0	180	73.7	22.7469	91	38	28	0	2	0	0	44	1	1	1	0	0	1	1	0	0	1	1	23
#REF!	#REF!	442.4	1.62	0.77	63	12	21	30	250				4.74	1	33.7	35.8	37.3	31	39.3	40.1	28.4	0.413392	1.2088	25.1	1	0	171	68.7	23.4944	89	35	19	0	1	1	0	43	1	1	1	0	0	1	1	0	0	4	1	24
#REF!	#REF!	301.4	0.77	1.24	83	21	22	40	300				4.99	1	28.1	21.8	19.4	34.9	30.9	26.3	25.9	0.409163	1.07381	26	1	0	162	63.3	24.1198	79	52	9	0	1	0	0	34	1	1	1	0	0	1	1	0	0	9	4	24
#REF!	#REF!	457.4	2.51	0.91	50	7	19	24	600				5.24	1	24.7	24	25.5	30.1	28.3	29.1	23.3	0.362364	0.927652	34.1	2	0	160	64.3	25.1172	88	9	6	0	1	0	0	32	1	1	1	0	0	0	0	0	1	2	2	21
#REF!	#REF!	337	0.77	1.21	50	10	15	25	175				5.25	1	43	44.6	43.1	45	41.2	43.7	25.3	0.430272	1.15726	21.8	1	0	164	58.8	21.862	79	101	15	0	7	1	0	51	1	0	1	0	0	0	0	0	0	1	0	30
#REF!	#REF!	253.7	1.03	1.42	52	7	19	26	300				5.1	1	12	20.1	17.2	20.4	17.6	17.9	24.4	0.417808	1.16523	23.5	1	0	167	58.4	20.9402	80	51	26	0	4	0	0	51	1	1	1	0	0	1	0	0	0	2	0	26
#REF!	#REF!	553.4	1.07	1.05	48	10	14	24	400				4.8	1	20	25.2	26.1	26.8	30.1	29.4	23.5	0.363215	0.8614	34	0	1	154	64.7	27.2812	84	30	35	0	4	0	0	53	1	1	2	0	0	0	0	0	1	0	0	25
#REF!	#REF!	337.6	1.88	1	58	8	16	34	250				5.39	1	39.3	35.8	36.1	48.4	42.6	42.5	33.1	0.430429	1.25862	23.4	1	0	171	76.9	26.2987	94	7	20	0	9	0	0	47	1	1	1	0	0	0	0	0	0	7	3	26
#REF!	#REF!	361.3	0.92	1.38	60	11	21	28	300				4.76	1	25.7	23.5	24.1	28.1	29.3	27.9	23.9	0.444238	1.23894	18.7	1	0	167	53.8	19.2908	74	3	13	0	2	0	0	33	1	1	1	0	0	1	1	0	0	6	1	21
#REF!	#REF!	371.3	2.34	0.75	55	9	20	26	300				4.45	1	24.7	24.6	24	24.2	20.7	18.2	23.8	0.449057	1.10688	19	1	0	157	53	21.5019	73	7	10	0	1	0	0	37	1	1	1	0	0	1	1	0	0	7	0	20
#REF!	#REF!	394.2	0.49	1.72	50	12	13	25	300				5.1	1	31.5	43.3	41.6	40.6	39.1	39.3	28.8	0.419214	1.22582	23.6	1	1	171	68.7	23.4944	86	240	30	0	1	0	0	53	1	1	1	0	1	0	0	0	1	0	0	21
#REF!	#REF!	379.5	0.87	1.47	41	7	7	27	800				4.61	1	31.3	30	31.1	26.8	26.3	29.9	25.8	0.444062	1.28334	19.7	1	0	170	58.1	20.1038	79	2	8	0	3	1	0	39	1	1	1	0	0	1	1	0	0	1	4	18
#REF!	#REF!	396.7	1.18	0.92	51	21	12	18	133				4.87	1	22.6	21.1	24	28.9	26.1	27.2	27.2	0.362184	0.974129	33.7	1	0	164	75.1	27.9224	93	59	28	0	6	0	0	54	1	1	1	0	0	0	1	1	1	2	0	20
#REF!	#REF!	431.9	1.96	0.92	57	7	24	26	267				4.79	1	17.3	17	17	23.5	19.7	21	28.9	0.34323	0.9803	37.7	1	0	169	84.2	29.4808	97	16	31	0	3	0	0	47	1	1	1	0	0	1	0	0	0	12	5	6
#REF!	#REF!	430.4	1.03	1.2	43	7	11	25	400				3.98	1	19.3	21.2	20.4	21.2	20	22	23.5	0.385878	0.927073	29.2	1	0	155	60.9	25.3486	79	5	9	0	4	0	0	48	1	1	1	0	0	1	1	0	1	3	5	10
#REF!	#REF!	372.8	1.28	1.28	43	7	14	22	300				4.51	1	23	13.1	20.6	21.5	15.1	16.2	26.4	0.468917	1.38724	15.1	1	0	172	56.3	19.0306	74	12	7	1	4	0	0	22	1	1	1	0	0	1	0	0	0	6	1	18
#REF!	#REF!	277.7	0.83	1.21	58	14	21	23	275				1.35	1	36.3	25.9	30.7	32.7	33.1	33.9	26.2	0.41195	1.14889	25.5	1	0	167	63.6	22.8047	80	28	8	0	4	0	0	40	1	1	0	0	0	1	0	0	1	12	7	18
#REF!	#REF!	380.2	0.87	1.1	50	9	14	27	300				4.74	1	27.5	25.8	26.1	19.4	22.9	23.9	30.7	0.42462	1.25619	22.9	1	1	172	72.3	24.4389	96	5	21	1	4	1	0	34	1	0	1	0	0	1	0	0	1	14	10	20
#REF!	#REF!	232.3	1.29	0.77	56	24	7	25	700				4.33	1	20.6	21.9	24	19.4	21	23.3	24.4	0.425829	1.25977	20.9	2	0	172	57.3	19.3686	76	67	34	0	4	1	0	53	1	1	1	0	0	1	0	0	1	7	1	26
#REF!	#REF!	514.4	0.98	0.93	44	10	11	23	200				6.66	1	36.1	33.1	29.2	36.3	33.3	36.5	32.7	0.356598	1.04273	36.1	1	0	171	91.7	31.3601	111	168	28	0	4	1	0	55	1	1	2	0	0	0	0	0	1	1	2	15
#REF!	#REF!	293.3	0.7	1.5	56	7	20	29	275				4.13	1	28.2	28	27.7	35.9	34.6	33.3	22.3	0.44511	1.21181	16.9	1	0	165	50.1	18.4022	67	74	21	1	5	1	0	55	1	1	1	0	0	1	0	0	1	0	6	14
#REF!	#REF!	396	0.6	0.99	70	12	20	38	250				5.7	1	36	41.8	35.3	36.9	43.5	39.3	27.5	0.49195	1.2281	12.4	1	1	158	55.9	22.3922	76	2	10	0	3	0	0	31	1	1	1	0	0	0	0	0	0	15	9	22
#REF!	#REF!	336.5	1.99	1.06	66	15	22	29	1200				5.11	1	25.6	24.6	24	20.4	21.7	18.9	22.4	0.411765	1.05412	24.3	2	2	160	54.4	21.25	82	27	36	0	4	0	0	55	1	1	1	0	0	1	0	0	0	0	1	21
#REF!	#REF!	441.4	2.41	0.98	66	16	20	30	700				4.85	1	32.5	34.9	31.8	35.1	34.3	33.7	33.5	0.41875	1.26781	24.7	1	0	174	80	26.4236	103	7	30	0	1	0	0	58	1	1	1	0	0	1	1	0	0	0	0	17
#REF!	#REF!	421.7	1.51	0.86	44	7	12	25	600				4.77	1	18.7	18.2	17.2	19.7	22.6	22.6	22.3	0.411439	1.2172	23.5	0	0	172	54.2	18.3207	82	55	29	0	2	0	0	48	1	1	1	0	0	0	0	0	0	0	0	17
#REF!	#REF!	401.3	1.78	0.89	51	9	18	24	600				5.22	1	21.8	22.2	25.3	23	20.5	20.4	26.6	0.345904	0.941723	37.2	1	3	165	76.9	28.2461	80	41	34	0	2	0	0	52	1	1	1	0	1	0	0	0	0	3	0	22
#REF!	#REF!	337.9	2.16	0.79	36	7	9	20	700				5.34	1	41.7	43.2	13.2	45.3	39.6	39.6	33.9	0.421642	1.24739	25.7	1	0	172	80.4	27.1769	102	31	13	1	3	0	0	41	1	1	1	0	0	1	0	1	0	1	0	25
#REF!	#REF!	324.5	1.17	1.39	49	10	8	31	1125				4.7	1	33.6	30.4	29	36.6	30.3	29.1	23.4	0.348214	0.948013	36.2	1	0	165	67.2	24.6832	93	6	9	0	2	1	0	47	1	1	2	0	0	0	0	0	1	8	1	28
#REF!	#REF!	207.6	0.96	1.52	82	13	29	40	600	14	1	47	4.2	1	12.7	13.5	15.4	10.2	12	14	16.4	0.398058	0.871907	23.8	1	0	148	41.2	18.8093	66	8	30	0	4	0	0	51	2	1	1	0	0	0	0	0	0	6	0	7
#REF!	#REF!	298	1.24	0.89	64	16	20	28	200	17	1	50	4.87	1	11.7	11.2	11.9	12.1	13.7	11.7	18.2	0.276176	0.613138	46.6	1	1	149	65.9	29.6833	98	4	41	0	6	2	0	59	2	0	1	0	0	0	0	0	0	2	0	10
#REF!	#REF!	248.4	1.51	0.88	84	28	15	41	325				5.42	1	25.3	27.7	29.9	27.8	32.7	33.5	25.2	0.400636	1.1715	25.4	0	1	171	62.9	21.5109	87.5	3	10	0	6	0	0	47	1	1	1	0	1	1	1	0	0	0	0	26
#REF!	#REF!	387.7	2.18	1.14	85	28	23	34	500	14	1	50	5.18	1	12.9	15.8	12.4	16.3	14.8	18.3	17.7	0.298482	0.671585	43.5	1	0	150	59.3	26.3556	83	27	12	0	4	1	0	54	2	1	1	0	0	0	0	0	0	3	0	5
#REF!	#REF!	259.1	2.06	1.03	54	9	14	31	825	14	0		4.4	1	14.3	19.4	20.5	19.7	22.8	22	20.6	0.325434	0.7718	39.1	1	0	154	63.3	26.6908	82.5	42	6	0	3	1	0	45	2	1	2	0	0	0	0	0	0	8	1	25
#REF!	#REF!	392.3	1.28	1.06	53	7	21	25	150	13	1	50	5.36	1	13	14.7	13.5	15.9	16	17.9	19.1	0.286787	0.662592	46.1	1	2	152	66.6	28.8262	91	32	22	0	4	1	0	57	2	0	1	1	1	0	0	0	0	3	2	14
#REF!	#REF!	281.9	1.17	1.33	42	12	10	20	325	14	1	50	4.73	1	17.5	15.3	14.2	17	13.2	15.1	19.8	0.354204	0.850975	32.5	1	0	155	55.9	23.2674	82.5	32	3	0	2	1	0	53	2	1	1	0	0	0	1	0	0	8	6	19
#REF!	#REF!	206	2.3	1.5	68	14	21	33	325	14	1	50	4.63	1	14.9	17.4	14.2	17	19.6	16.4	18.1	0.303183	0.700473	43	1	0	152	59.7	25.8397	88	18	48	1	4	1	0	65	2	1	1	0	0	0	0	1	0	1	0	10
#REF!	#REF!	407.3	2.9	0.98	72	20	19	33	200	14	0		4.16	1	11.4	13.1	12.2	16.5	18.1	16.4	22.6	0.289744	0.626107	46.4	1	1	147	78	36.0961	100.5	36	26	1	3	2	0	44	2	0	1	0	0	0	0	0	0	13	13	17
#REF!	#REF!	299.5	1.3	0.95	55	7	23	25	525	11	0		5.13	1	21.7	25.3	26.7	24.1	25.1	25.4	23.3	0.312752	0.820786	41.8	1	0	162	74.5	28.3874	87.5	41	10	0	2	1	0	35	2	1	1	0	0	0	0	0	0	4	1	12
#REF!	#REF!	274.8	2	1.16	78	12	25	41	400	13	1	47	5.64	1	8.6	9.4	7.6	7.1	3.6	7.2	18.7	0.310116	0.735471	41.6	1	0	154	60.3	25.4259	88	20	15	0	4	0	0	50	2	1	1	1	0	0	0	0	0	4	0	6
#REF!	#REF!	322.6	2.22	1.13	52	12	12	28	325	15	1	51	6.36	1	14.6	11.5	12.6	18.3	15.9	16.5	21.1	0.276178	0.621401	48.8	1	0	150	76.4	33.9556	104.5	44	4	0	4	1	0	55	2	0	1	1	0	0	1	0	1	2	7	14
#REF!	#REF!	317.6	0.83	1.73	63	13	19	31	500	14	1	42	4.93	1	18.5	15.7	14.5	15	14.6	14	16	0.289855	0.643507	43.3	1	0	149	55.2	24.8637	78.5	12	30	1	5	0	0	57	2	0	0	0	0	0	0	0	0	1	0	5
#REF!	#REF!	217	2.01	1.38	60	7	17	36	100	16	1	50	4.65	1	15.1	16.3	17.4	17.9	18.8	19.1	19.9	0.385659	1.04996	27.4	1	0	165	51.6	18.9532	69.5	1	3	1	3	1	0	52	2	1	1	0	0	0	0	0	0	7	5	23
#REF!	#REF!	445.7	4.71	1.17	65	17	19	29	400	14	0		4.71	1	13.9	13.7	14.6	15.8	17.3	15.5	20.4	0.343434	0.835782	35.8	1	0	156	59.4	24.4083	81.5	4	20	0	4	1	0	46	2	0	1	0	0	1	0	0	0	6	6	25
#REF!	#REF!	266.5	1.51	0.75	46	8	14	24	550				3.63	1	27.1	30.1	27.1	27.8	31	29.8	29.1	0.394309	1.06053	29	1	0	164	73.8	27.439	96	65	15	0	2	1	0	61	1	1	0	0	0	1	1	0	0	0	0	12
#REF!	#REF!	287.1	0.95	1.97	75	24	21	30	650	14	1	50	5	1	11.2	13.4	11.6	14	16.7	15.8	17.8	0.386117	0.927646	25	1	0	155	46.1	19.1883	75	10	43	0	5	0	0	69	2	1	1	1	0	0	0	1	0	3	1	7
#REF!	#REF!	426.6	2.7	0.91	78	23	15	40	525	13	0		5.58	1	13.1	12.2	13.8	15.8	16.8	15.3	23.1	0.353752	0.838958	35.4	1	0	154	65.3	27.5342	83.5	20	10	1	2	1	0	28	2	1	1	0	0	1	0	0	0	0	0	21
#REF!	#REF!	286.2	1.24	1.56	57	11	19	27	325	15	0		4.74	1	22.2	20.4	19	22	23.9	22	19.5	0.348837	0.838081	34.3	1	0	155	55.9	23.2674	74.5	10	6	0	6	1	0	46	2	1	1	0	0	0	0	0	0	0	1	20
#REF!	#REF!	522	1.49	0.89	56	10	19	27	400				3.98	1	20	25.8	18.1	23.3	25.9	22.5	31.3	0.387376	1.13273	30.8	1	0	171	80.8	27.6324	89.5	15	20	0	4	0	0	52	1	1	1	0	0	0	0	0	0	0	1	24
#REF!	#REF!	394.8	2.19	1.05	69	17	17	35	325	15	1	48	6.71	1	19.4	19.9	13.1	14.9	14.7	9.8	16.9	0.295455	0.638448	43.2	1	1	147	57.2	26.4705	87.5	12	16	0	4	1	0	70	2	0	1	1	0	0	0	0	0	3	1	16
#REF!	#REF!	229.3	1.12	1.45	70	25	17	38	650	12	0		5.49	1	18.8	21.2	21	19.6	21.1	22.3	18.3	0.379668	0.888765	28.3	1	0	153	48.2	20.5904	70	12	19	0	3	1	0	36	2	0	1	0	0	0	0	0	0	5	5	16
#REF!	#REF!	384.3	0.97	1.54	57	10	19	28	375				3.87	1	25.9	28.6	28.3	33.5	37.2	37.9	27.4	0.425466	1.2587	22.8	1	0	172	64.4	21.7685	87.5	16	10	0	4	2	0	49	1	1	1	0	1	1	0	0	0	0	0	19
#REF!	#REF!	360.9	1.52	0.94	62	14	15	33	600				4.49	1	43.1	46.1	39.1	47.8	47	40.8	30.4	0.466974	1.31799	17.1	1	0	168	65.1	23.0655	82	2	4	0	3	0	0	29	1	1	1	0	0	1	0	0	0	0	4	22
#REF!	#REF!	297.6	0.94	1.13	76	23	15	38	600	15	0		6.04	1	11.1	10.2	16.1	15.7	14.2	13.8	17.6	0.348515	0.763387	34	1	0	148	50.5	23.0551	74	4	14	0	5	2	0	40	2	0	1	0	0	0	0	0	0	4	1	26
#REF!	#REF!	298.3	1.92	1.09	71	22	12	37	725	15	1	47	5.45	1	15.3	17.7	14.9	15.4	13.7	14.3	19.8	0.321429	0.675804	40.8	1	0	145	61.6	29.2985	86	2	22	0	5	1	0	48	2	0	0	0	0	0	0	1	0	5	1	16
#REF!	#REF!	241.8	1.27	1.07	69	13	24	32	575	13	0		4.78	1	18.2	11.6	16.7	13.3	9.5	10	19.1	0.36381	0.775496	32.2	1	0	146	52.5	24.6294	78.5	1	8	0	4	2	0	37	2	1	1	0	0	1	0	0	0	0	3	10
#REF!	#REF!	413.6	2.24	0.93	70	10	29	31	400				4.26	1	20.2	19.3	16.2	21	20.6	21.1	34	0.334646	0.990016	39.6	1	0	172	101.6	34.3429	106	3	10	0	1	0	0	33	1	1	1	0	0	0	0	0	0	1	0	18
#REF!	#REF!	219.6	0.66	1.82	66	17	17	32	200	15	0		5.24	1	14.8	8.6	12.9	10.4	9.6	11.4	19.8	0.388998	0.946666	25.7	1	0	156	50.9	20.9155	67	2	17	0	2	1	0	44	2	0	1	0	0	0	0	0	0	2	0	26
#REF!	#REF!	277.9	1.3	1.19	66	17	20	29	400	14	0		4.2	1	18.5	17.8	17.5	19.5	18.4	16.3	18.5	0.40305	0.906863	24.9	1	0	150	45.9	20.4	70	3	5	0	2	0	0	39	2	1	2	0	1	0	0	0	0	3	0	27
#REF!	#REF!	265	1.1	1.47	77	24	17	36	1150	13	0		5.11	1	7.8	10.1	7.4	10	9.3	7.7	23.8	0.32381	0.89229	39.9	2	0	166	73.5	26.673	81	4	14	1	2	0	0	34	2	1	1	0	0	0	0	0	0	0	0	23
#REF!	#REF!	493.3	1.3	1.25	65	19	11	35	475	14	0		5.14	1	14.5	13.1	10.6	10	12.3	10.8	21.6	0.318115	0.774164	41.1	1	0	156	67.9	27.9011	87.5	3	3	1	0	0	0	19	2	1	1	0	0	1	0	0	0	7	2	13
#REF!	#REF!	280.2	2.29	1.21	67	18	19	30	600	14	0		5.93	1	17.9	16.8	13.6	14.6	20.3	19.8	20.3	0.344068	0.837323	35.5	1	0	156	59	24.2439	76	1	22	1	2	0	0	51	2	1	1	0	0	0	0	0	0	4	4	29
#REF!	#REF!	452.5	3.06	0.87	45	14	8	23	200	12	0		5.06	1	32.5	30.9	29.7	35.3	31.2	29.5	31	0.338798	0.956223	38.6	1	2	168	91.5	32.4192	100	18	17	0	2	2	0	46	1	1	1	0	0	0	0	0	0	1	0	24
#REF!	#REF!	295.4	0.98	1.17	43	6	13	24	200				5.21	1	30.5	30.4	30.3	32.5	29.1	30.7	23.3	0.419065	1.04615	22.8	1	0	158	55.6	22.2721	86	43	16	1	1	1	0	45	1	1	1	0	0	0	0	0	0	8	3	24
#REF!	#REF!	239.9	0.61	0.82	81	16	26	39	800				4.29	1	13.1	13.7	18.1	14.5	17.3	18.1	29	0.466989	1.47961	15.3	1	0	178	62.1	19.5998	84	38	32	0	4	0	0	51	1	1	1	0	0	0	0	0	0	11	13	20
#REF!	#REF!	357.1	2.16	0.68	64	15	17	34	400				4.39	1	21.7	27.3	25.5	24.5	21.1	24	24.7	0.382353	0.978824	29.9	1	1	160	64.6	25.2344	94	24	18	0	2	0	0	54	1	1	1	0	0	1	1	0	0	6	7	17
#REF!	#REF!	360.4	1.22	0.99	72	14	28	30	175				5.22	1	28.6	20.7	23	22.7	20.7	24.7	23.7	0.401695	1.12029	25.2	1	0	167	59	21.1553	79	29	23	0	4	0	0	50	1	1	1	0	0	1	1	0	0	11	7	11
#REF!	#REF!	383.7	0.63	1.42	69	15	18	36	200				5.08	1	11.7	10.2	11.5	11	14	16.1	22.6	0.380471	0.998509	26.8	1	4	162	59.4	22.6337	97	3	22	0	0	0	0	59	1	1	0	1	1	0	0	0	1	5	1	8
#REF!	#REF!	288.1	2.75	0.96	57	12	18	27	100				5.77	1	20.1	19.7	15.8	18.3	22.2	18.6	26.7	0.375527	1.05989	30.5	1	1	168	71.1	25.1913	96	1	48	1	6	0	0	66	1	1	1	0	0	1	0	0	0	6	4	12
#REF!	#REF!	254.8	1.04	1.34	59	10	17	32	200				5.27	1	15.6	17.3	14.9	21.7	16.3	16.8	21	0.393258	1.00674	26.2	1	0	160	53.4	20.8594	80	29	34	0	2	0	0	53	1	1	1	0	0	1	0	1	0	6	0	12
#REF!	#REF!	286.2	0.95	1.2	62	15	15	32	125				4.78	1	20.1	15.4	15	23.4	18.6	18.4	24.5	0.340751	0.872323	36.1	2	1	160	71.9	28.0859	103	32	28	0	2	0	0	65	1	1	1	1	0	1	1	0	1	6	0	7
#REF!	#REF!	393.8	1.63	1.03	72	15	19	38	200				4.41	1	34.9	27.5	29.1	28.3	27.2	30.5	26.5	0.376956	0.965007	31.2	1	2	160	70.3	27.4609	95	29	36	1	3	1	0	56	1	0	1	0	0	1	1	0	0	8	6	11
#REF!	#REF!	355.1	0.68	1.24	67	11	23	33	525				5.17	1	23.2	14.7	19.4	19.1	18.1	17	26.5	0.426731	1.11991	20.9	1	0	162	62.1	23.6626	90	39	13	0	1	1	0	55	1	1	1	0	0	0	0	0	0	8	0	16
#REF!	#REF!	373.5	1.45	1.17	53	11	12	30	400				4.04	1	20	21.6	22.4	21.7	18.4	21.1	24.7	0.468691	1.21489	16	1	0	161	52.7	20.331	92	4	5	0	1	0	0	28	1	1	1	0	0	0	0	0	0	4	0	20
#REF!	#REF!	315	1.75	1.26	75	14	21	41	200				5.07	1	11	10.1	9.2	12.2	11.6	9.9	23.2	0.363067	0.929452	32.1	1	0	160	63.9	24.9609	96	32	46	0	5	0	0	60	1	1	1	1	0	1	1	0	0	6	1	4
#REF!	#REF!	420.5	0.96	0.68	67	9	27	31	125				4.55	1	8	9.2	12.8	15.9	11.2	8.9	27.5	0.382476	1.10535	28.9	1	2	170	71.9	24.8789	106	43	23	0	3	0	0	59	1	1	1	0	0	1	1	1	1	4	0	4
#REF!	#REF!	375	1.14	1.05	65	13	20	32	100				4.01	1	15.3	14.3	17.1	13.3	16.5	15.6	28.1	0.396333	1.01461	26.9	1	1	160	70.9	27.6953	101	8	10	0	7	0	0	58	1	1	1	1	0	1	1	0	1	1	0	9
#REF!	#REF!	423.3	1.73	0.65	71	15	23	33	300				5.37	1	23	26.5	27.1	34	33.3	33.3	25.9	0.41046	1.18623	24.3	1	1	170	63.1	21.8339	88	11	12	0	4	2	0	55	1	1	1	0	0	1	1	0	1	1	0	24
#REF!	#REF!	454.2	0.72	1.07	52	19	9	24	100				5.12	1	31.4	35	35.1	38.8	44	44.8	21.9	0.485588	0.965397	7.6	1	0	141	45.1	22.685	87	1	0.25			0	1	45	1	1		0	0	1	1	0	0	1	0	16
#REF!	#REF!	333.2	0.81	0.93	55	18	14	23	325				4.9	1	16.5	15	12.8	15.4	15.5	11.6	25.9	0.428099	1.05522	21.6	1	0	157	60.5	24.5446	88	5	40	0	4	0	0	58	1	1	1	0	0	0	0	0	1	0	0	17
#REF!	#REF!	547.8	3.27	0.99	64	25	9	30	325				5.19	1	12	12.2	11.8	12.9	13.2	13.1	26.2	0.430921	1.02197	21.6	1	0	154	60.8	25.6367	93	4	20	0	3	1	0	51	1	1	2	0	0	1	1	0	0	0	0	23
#REF!	#REF!	406.9	3.16	0.66	80	32	13	35	575				7.11	1	15	17.7	20.2	20.9	21	20.6	28.9	0.413448	1.12561	24.1	1	1	165	69.9	25.6749	101	28	12	1	5	1	0	55	1	1	1	0	0	1	1	0	0	11	9	8
#REF!	#REF!	460.4	1.6	0.79	75	16	23	36	275				4.71	1	16.7	20.6	28.7	19	28.5	24.6	29.3	0.367168	0.999615	33.3	1	0	165	79.8	29.3113	105	23	17	1	2	0	0	36	1	1	1	0	0	1	1	0	1	1	0	12
#REF!	#REF!	352.5	1.72	0.93	115	21	33	61	300				5.6	1	17.8	20.6	20.6	17.1	22.8	22	25.5	0.340909	0.916909	37.1	1	1	164	74.8	27.8108	106	32	25	1	1	1	0	52	1	1	1	0	0	0	0	0	1	0	0	13
#REF!	#REF!	423.5	2.76	0.75	75	19	21	35	150				6.24	1	22.4	16.6	17.5	16.9	19.3	22.5	23.2	0.3712	0.986241	31.5	1	1	163	62.5	23.5237	90	26	21	0	3	2	0	54	1	0	1	0	0	1	1	0	0	3	6	14
#REF!	#REF!	480.4	1.85	1.12	99	27	33	39	425				4.9	1	27.3	30.8	31.2	36.3	33.7	38.2	27.5	0.342893	0.845196	36.8	1	1	157	80.2	32.5368	105	44	35	0	4	0	0	55	1	1	1	0	0	0	0	0	1	1	0	7
#REF!	#REF!	288.6	0.78	1.66	72	19	20	33	275				4.94	1	27.4	26.5	25.6	28.4	30	26.9	19.6	0.374761	1.05773	29.2	1	0	168	52.3	18.5303	82	20	12	1	6	0	0	53	1	1	1	0	0	0	0	0	1	4	0	5
#REF!	#REF!	520.9	2.54	0.89	85	9	38	38	175				5.45	1	26.3	24.9	26	30.7	29.1	17.7	31.7	0.431293	1.30578	22.6	1	0	174	73.5	24.2767	95	8	29	0	2	0	0	49	1	1	1	0	0	1	0	0	0	6	0	18
#REF!	#REF!	216.6	0.64	1.46	81	23	23	35	200	14	1	46	4.33	1	14.7	17.9	16.6	18.1	20.1	17.4	17	0.4038	1.08606	22.1	1	0	164	42.1	15.6529	69.5	2	7	0	5	1	0	57	2	0	1	0	0	0	0	0	0	0	0	8
#REF!	#REF!	324.6	1.69	1.16	90	26	24	40	1200				5.29	1	30.8	30	27.8	33.4	31.9	30.9	26.3	0.364266	0.932521	33.5	1	0	160	72.2	28.2031	104	23	16	0	2	2	0	57	1	0	1	0	0	1	0	0	1	6	0	17
#REF!	#REF!	370.8	2.28	1.02	69	17	21	31	400				5.15	1	21.3	19	20.2	20.1	19.5	21.7	25.3	0.416118	1.09206	23.3	1	0	162	60.8	23.1672	90	6	1	0	6	0	1	53	1	1	1	0	1	1	1	0	0	4	2	21
#REF!	#REF!	250.9	1.22	0.99	75	15	30	30	200				4.52	1	25.4	20.1	22.7	22.1	23.4	24.1	28.7	0.40767	1.20605	25.8	1	1	172	70.4	23.7966	94	48	13	1	2	0	0	48	1	1	1	0	0	1	1	0	1	5	0	20
#REF!	#REF!		2.46	0.97	57	15	14	28	525				5.48	1	26	24.4	20	21.7	23.3	23.5	24.4	0.330176	0.877244	38.7	1	0	163	73.9	27.8144	96	2	3	0	5	3	0	39	2	0	0	0	0	0	0	0	0	3	0	3
#REF!	#REF!	315.4	1.26	1.06	68	13	22	33	200				6.79	1	31	27	29.3	32.1	33.3	32.5	23.1	0.445087	1.2863	17.2	1	1	170	51.9	17.9585	73	33	28	0	4	2	0	58	1	1	1	1	0	1	0	0	1	0	0	5
#REF!	#REF!	325.2	2.3	1.13	57	13	21	23	125				4.68	1	17	18.7	22.6	27.1	21.8	19	28.4	0.324943	0.863341	40.9	1	0	163	87.4	32.8955	84	41	34	0		0	0	59	1	1	1	0	0	1	1	0	1	1	0	9
#REF!	#REF!	380.2	1.51	0.91	76	16	24	36	300				4.97	1	10.5	8.3	6.3	12.7	10	11	23.9	0.392447	1.05552	27.5	1	1	164	60.9	22.6428	86	31	37	0	4	0	0	58	1	1	1	0	0	0	0	0	0	2	3	11
#REF!	#REF!	380.8	1.88	0.92	81	14	34	33	225				5.07	1	8.2	8.1	9.5	8.9	11.5	9.9	22	0.378657	0.921501	29.6	1	0	156	58.1	23.8741	88	44	35	1	5	0	0	57	1	1	1	0	0	1	0	0	0	1	0	4
#REF!	#REF!	316.9	0.73	1.62	82	15	30	37	100				4.28	1	21.4	15.9	21.2	17.9	18.9	19.3	19.5	0.401235	1.02716	22.6	1	2	160	48.6	18.9844	76	26	37	0	3	0	0	59	1	1	1	0	0	0	0	0	0	12	0	17
#REF!	#REF!	534.7	1.93	0.86	82	16	29	37	100				5.47	1	19.7	20.6	19.9	20	22.6	20.2	23.9	0.35994	0.979936	33.4	1	0	165	66.4	24.3893	86	26	20	0	6	0	0	57	1	1	1	1	0	1	1	0	0	3	0	16
#REF!	#REF!	302.5	3.88	0.91	68	18	20	30	250				4.99	1	32.4	31.3	30.5	36.3	30.4	29.3	27.2	0.433121	1.25172	20.9	1	0	170	62.8	21.7301	92	14	15	0	3	1	0	56	1	1	1	0	0	1	0	0	0	4	0	16
#REF!	#REF!	307.7	2.12	0.73	65	16	20	29	150				5.22	1	24.8	23.6	24.5	23.1	25.8	27.8	25.9	0.393617	1.00766	27.9	1	1	160	65.8	25.7031	96	19	11	0	5	2	0	66	1	0	0	0	0	1	1	0	1	5	0	2
#REF!	#REF!	354.2	4.29	0.85	59	12	20	27	100				6.6	1	8	6.8	10.4	8	12.3	9.9	21.5	0.34846	0.784036	35.2	1	0	150	61.7	27.4222	100	36	10	0	2	0	0	54	1	1	0	0	0	0	0	0	0	0	2	5
#REF!	#REF!	535.6	2.76	0.86	68	13	30	25	150				5.86	1	24.2	22.9	24.8	24.2	23.5	27.4	28.3	0.323059	0.879529	41.6	1	0	165	87.6	32.1763	109	17	22	0	1	0	0	41	1	1	1	0	0	0	0	0	0	4	0	17
#REF!	#REF!	433.9	0.89	1.05	68	14	24	30	250				4.84	1	20.8	20.9	24	20.5	19.9	20.4	24.5	0.338398	0.834117	37.9	1	0	157	72.4	29.3724	112	17	12	0	3	0	0	45	1	1	1	0	0	1	1	0	1	14	0	19
#REF!	#REF!	309.9	1.95	0.71	44	11	11	22	200				4.4	1	28.3	31	33.5	37	36.4	34.7	31.9	0.412145	1.1911	26.7	1	0	170	77.4	26.782	103	34	3	0	1	0	0	36	1	1	1	0	0	1	1	0	0	3	0	25
#REF!	#REF!	277	0.74	1.34	63	10	21	32	200				4.31	1	17.9	20.5	16.5	16.7	14.7	17.1	23	0.400697	0.975136	25.4	1	0	156	57.4	23.5865	86	44	30	1	3	1	0	60	1	1	1	0	0	0	0	1	0	4	7	11
